# Supplementary material for: Recognizing Words and Reading Sentences with Microsecond Flash Displays
Source: PLoS One. 2016 Jan 22;11(1):e0145697. doi: 10.1371/journal.pone.0145697 (PMC4723150; doi:10.1371/journal.pone.0145697)
Supplement: S1 Dataset — For Exps 1 and 3 the treatment conditions for a given respondent are shown on successive rows, and the cell entries within the row indicates whether the word was identified (1) or not (0) on the trials wherein that treatment was used. Intensity is specified in machine code (see S1 Methods for conversion). For Exp 2 the respondent reported whether the flash sequence appeared to be fused, i.e., non-flickering; a flicker judgment was scored as 1 and a fused judgment was scored as 0. For Exp 4 the treatment of interest was a brightness judgment; with 1 and 0 indicating whether the two displays were judged as having the same or different brightness, respectively. Exp 5 provides reading time, length of sentence, and reading time as a function of length for each sentence in the S2 Table inventory, each being displayed under fused-flicker or steady display conditions. (ZIP) [file pone.0145697.s006.zip › S1 Dataset/Exp 4.xlsx]

## Sheet: Sheet1
				Experiment 4
Subject	DN
1	1300		0	0	0	0	0	0	0	0	0	0
1	1304		0	0	0	0	0	0	0	0	0	0
1	1308		0	0	0	0	0	0	0	0	0	0
1	1312		0	0	1	1	1	1	1	0	0	1
1	1316		0	1	0	0	1	1	1	1	0	1
1	1320		1	1	1	1	1	1	1	0	0	1
1	1324		1	1	1	1	1	1	1	1	1	0
1	1328		1	1	1	1	1	1	1	1	1	1
1	1332		0	0	1	1	0	0	1	1	0	1
1	1334		1	1	0	1	1	1	0	1	0	0
1	1338		0	0	1	0	0	1	0	0	1	0
1	1342		0	0	0	0	0	0	0	0	0	0
1	1346		0	0	0	0	0	0	0	0	0	0
1	1350		0	0	0	1	0	0	0	0	0	0
1	1354		0	0	0	0	0	0	0	0	0	0
1	1358		0	0	0	0	0	0	0	0	0	0
2	1300		0	1	1	0	0	0	1	0	0	0
2	1304		0	1	0	1	0	0	1	0	1	0
2	1308		0	0	0	0	0	1	1	0	0	0
2	1312		1	0	0	0	1	1	1	0	0	1
2	1316		0	0	0	0	0	0	0	0	0	0
2	1320		1	1	0	0	1	0	1	1	0	1
2	1324		0	1	0	0	0	0	1	1	0	0
2	1328		1	1	0	0	0	0	1	0	0	0
2	1332		1	1	0	0	0	0	0	0	1	1
2	1334		1	0	0	0	0	1	1	0	0	0
2	1338		1	0	0	1	1	0	0	0	0	0
2	1342		1	1	0	0	0	0	0	0	0	0
2	1346		0	0	0	0	0	1	0	0	0	0
2	1350		0	0	0	0	0	0	0	0	0	0
2	1354		0	0	0	0	0	0	0	0	0	0
2	1358		0	0	0	0	0	0	0	0	0	0
3	1300		0	0	0	0	0	0	0	1	0	1
3	1304		0	0	0	0	0	0	0	0	0	0
3	1308		1	0	0	0	0	0	0	0	0	0
3	1312		0	1	0	1	0	0	0	0	1	0
3	1316		0	0	1	0	0	1	0	1	1	1
3	1320		1	0	1	1	1	1	1	1	1	1
3	1324		0	0	1	1	1	1	1	1	1	1
3	1328		1	1	1	1	1	1	1	1	1	0
3	1332		1	1	1	1	1	1	1	1	0	1
3	1334		1	1	0	0	1	1	1	0	1	1
3	1338		1	0	1	1	0	1	0	1	1	0
3	1342		0	1	1	1	0	0	0	1	0	0
3	1346		0	0	0	0	1	1	0	0	0	0
3	1350		1	0	0	0	0	0	0	0	0	0
3	1354		0	0	0	0	0	0	0	0	0	0
3	1358		0	0	0	0	0	0	0	0	0	0
4	1300		0	0	0	0	0	0	0	0	0	0
4	1304		1	0	0	0	0	0	0	0	0	0
4	1308		0	0	0	0	0	0	0	0	0	0
4	1312		0	0	0	0	0	0	0	0	0	0
4	1316		0	0	0	1	0	0	1	0	1	1
4	1320		0	1	0	1	0	0	1	1	0	1
4	1324		1	1	1	1	0	1	1	1	1	1
4	1328		1	1	1	1	1	1	1	0	1	1
4	1332		1	1	1	1	1	1	1	1	1	1
4	1334		1	1	0	1	1	1	0	1	1	1
4	1338		1	0	0	0	1	1	1	1	0	0
4	1342		0	0	0	0	0	0	0	0	0	0
4	1346		0	0	0	0	0	0	0	0	0	0
4	1350		0	0	0	0	0	0	0	0	0	0
4	1354		0	0	0	0	0	0	0	0	0	0
4	1358		0	0	0	0	0	0	0	0	0	0
5	1300		0	0	0	0	0	0	0	0	0	0
5	1304		1	1	1	0	1	0	0	0	0	0
5	1308		1	1	0	0	1	1	1	0	0	1
5	1312		0	1	0	1	1	0	0	0	0	1
5	1316		1	0	1	1	0	1	1	1	0	1
5	1320		1	0	1	1	1	0	0	1	1	1
5	1324		1	1	1	1	1	1	1	1	0	1
5	1328		1	1	1	1	1	1	1	1	1	1
5	1332		1	1	1	1	0	1	0	0	1	1
5	1334		1	0	1	1	0	0	0	0	1	1
5	1338		1	0	1	0	0	0	0	0	0	1
5	1342		0	0	0	0	0	1	0	0	0	0
5	1346		0	0	0	0	0	0	0	0	0	0
5	1350		0	0	0	0	0	0	0	0	0	0
5	1354		0	0	0	0	0	0	0	0	0	0
5	1358		0	0	0	0	0	0	0	0	0	1
6	1300		0	0	0	0	0	0	0	0	0	0
6	1304		0	0	0	0	0	0	0	0	0	0
6	1308		0	0	0	0	0	0	1	0	0	1
6	1312		0	0	0	0	0	0	1	0	1	1
6	1316		1	0	1	1	1	1	1	1	1	0
6	1320		1	1	1	1	1	0	0	0	0	0
6	1324		1	1	0	1	0	0	1	1	1	1
6	1328		1	0	1	0	1	1	1	1	1	1
6	1332		1	1	1	1	0	1	1	1	1	1
6	1334		0	1	1	1	1	1	0	1	1	1
6	1338		1	0	1	0	0	1	1	1	1	1
6	1342		1	0	0	0	0	0	0	0	0	0
6	1346		0	0	0	0	0	0	0	0	0	0
6	1350		0	0	0	0	0	0	0	0	0	0
6	1354		0	0	0	0	0	0	0	0	0	0
6	1358		0	0	0	0	0	0	0	0	0	0
7	1300		0	0	1	0	0	0	0	0	0	0
7	1304		1	1	0	0	0	0	1	1	0	0
7	1308		1	1	0	0	0	1	0	0	1	0
7	1312		0	0	1	1	1	0	0	0	0	0
7	1316		0	1	1	1	0	0	1	1	1	1
7	1320		0	1	1	1	1	0	1	1	1	1
7	1324		1	1	1	1	1	1	1	1	1	1
7	1328		0	1	1	1	1	1	1	1	1	1
7	1332		1	1	0	1	1	1	1	0	1	1
7	1334		0	1	1	1	1	1	0	1	1	1
7	1338		1	1	1	0	0	1	1	0	0	1
7	1342		1	0	1	0	1	0	0	1	1	1
7	1346		0	0	1	0	0	0	1	0	0	0
7	1350		0	0	0	0	0	0	0	0	0	0
7	1354		0	0	0	0	0	0	0	0	0	0
7	1358		0	0	0	0	0	0	0	0	0	0
8	1300		0	0	0	0	0	0	0	0	1	0
8	1304		0	0	0	0	0	0	1	0	0	0
8	1308		0	0	0	0	0	0	0	0	0	0
8	1312		0	0	1	1	0	0	1	0	0	0
8	1316		0	1	1	0	1	1	1	1	0	0
8	1320		1	1	1	1	1	0	0	0	1	0
8	1324		0	1	1	1	1	0	1	1	1	1
8	1328		1	1	0	1	0	1	1	1	1	1
8	1332		1	0	1	1	0	0	1	0	1	0
8	1334		0	1	0	0	1	1	0	1	0	1
8	1338		0	0	0	0	0	0	0	0	0	0
8	1342		0	0	0	0	0	0	1	0	1	0
8	1346		0	0	0	0	0	0	0	0	0	0
8	1350		0	0	0	0	0	0	0	0	0	0
8	1354		0	0	0	0	0	0	0	0	0	0
8	1358		0	0	0	0	0	0	0	0	0	0

## Sheet: Sheet2
0	0	0	0	0	1	0	1	1	0	0	0	0	0	0	0
0	0	0	0	1	1	1	1	0	1	0	0	0	0	0	0
0	0	0	1	1	1	1	0	1	0	0	0	0	0	0	0
0	0	0	1	0	1	1	1	1	0	0	0	0	0	0	0
0	0	0	0	1	1	1	0	0	1	0	0	0	0	0	0
0	0	0	0	1	0	0	1	0	1	0	0	0	0	0	0
0	1	0	1	1	0	1	1	1	0	0	1	0	0	0	0
0	0	0	0	1	0	1	1	0	1	0	0	0	0	0	0
1	0	0	0	0	1	1	1	1	0	0	1	0	0	0	0
0	0	0	0	0	0	1	1	0	1	0	0	0	0	0	0
