# Supplementary material for: Recognizing Words and Reading Sentences with Microsecond Flash Displays
Source: PLoS One. 2016 Jan 22;11(1):e0145697. doi: 10.1371/journal.pone.0145697 (PMC4723150; doi:10.1371/journal.pone.0145697)
Supplement: S1 Dataset — For Exps 1 and 3 the treatment conditions for a given respondent are shown on successive rows, and the cell entries within the row indicates whether the word was identified (1) or not (0) on the trials wherein that treatment was used. Intensity is specified in machine code (see S1 Methods for conversion). For Exp 2 the respondent reported whether the flash sequence appeared to be fused, i.e., non-flickering; a flicker judgment was scored as 1 and a fused judgment was scored as 0. For Exp 4 the treatment of interest was a brightness judgment; with 1 and 0 indicating whether the two displays were judged as having the same or different brightness, respectively. Exp 5 provides reading time, length of sentence, and reading time as a function of length for each sentence in the S2 Table inventory, each being displayed under fused-flicker or steady display conditions. (ZIP) [file pone.0145697.s006.zip › S1 Dataset/Exp 5.xlsx]

## Sheet: 94b
						Experiment 5
S1	Valid										S2	Valid										S3	Valid										S4	Valid										S5	Valid
Steady					Flicker						Steady					Flicker						Steady					Flicker						Steady					Flicker						Steady					Flicker
Sent#	Msec	Length	ms/len		Sent#	Msec	Length	ms/len			Sent#	Msec	Length	ms/len		Sent#	Msec	Length	ms/len			Sent#	Msec	Length	ms/len		Sent#	Msec	Length	ms/len			Sent#	Msec	Length	ms/len		Sent#	Msec	Length	ms/len			Sent#	Msec	Length	ms/len		Sent#
86	10405	53	196.321		44	5915	65	91			84	7348	81	90.716		105	4556	49	92.9796			63	11202	62	180.677		176	10149	78	130.115			77	10760	64	168.125		190	9567	69	138.652			16	9193	59	155.814		43
80	4765	56	85.0893		145	9788	87	112.506			185	7862	74	106.243		82	4883	42	116.262			4	4169	34	122.618		126	9100	75	121.333			162	9626	60	160.433		12	3706	23	161.13			17	11262	105	107.257		153
30	4704	70	67.2		189	12553	87	144.287			90	7104	71	100.056		35	4780	42	113.81			99	3712	34	109.176		187	8196	72	113.833			200	12221	81	150.877		144	10510	67	156.866			162	7711	60	128.517		114
142	5484	52	105.462		162	5774	60	96.2333			165	6714	61	110.066		28	3280	22	149.091			8	12547	94	133.479		44	7221	65	111.092			69	9777	66	148.136		186	8233	49	168.02			32	5481	57	96.1579		25
36	5058	65	77.8154		5	5425	51	106.373			129	3695	6	615.833		76	5474	44	124.409			173	3689	31	119		143	6589	39	168.949			18	9070	79	114.81		61	9680	59	164.068			57	6897	58	118.914		99
191	5448	70	77.8286		123	5777	52	111.096			75	5132	48	106.917		63	5670	62	91.4516			18	12487	79	158.063		170	8481	50	169.62			100	8854	49	180.694		170	8016	50	160.32			176	6941	78	88.9872		125
195	8028	83	96.7229		176	5723	78	73.3718			11	9148	85	107.624		6	3856	25	154.24			2	8160	36	226.667		139	13248	86	154.047			165	8937	61	146.508		172	9470	61	155.246			85	7032	66	106.545		197
61	4155	59	70.4237		180	4758	65	73.2			32	5291	57	92.8246		136	9962	86	115.837			195	15996	83	192.723		111	12063	58	207.983			169	9578	89	107.618		117	12006	63	190.571			163	3290	25	131.6		168
17	8767	105	83.4952		190	6957	69	100.826			109	5581	46	121.326		123	5249	52	100.942			64	7300	54	135.185		91	4702	31	151.677			90	14224	71	200.338		98	6007	61	98.4754			14	8321	93	89.4731		69
196	12095	75	161.267		41	8010	83	96.506			4	4145	34	121.912		147	7965	100	79.65			137	9487	72	131.764		141	8632	55	156.945			59	8307	44	188.795		118	9819	64	153.422			48	6012	50	120.24		142
200	7341	81	90.6296		156	9123	78	116.962			102	4950	46	107.609		96	5464	58	94.2069			65	8410	59	142.542		127	5364	37	144.973			143	9408	39	241.231		1	4720	23	205.217			105	6540	49	133.469		140
51	5171	58	89.1552		168	8929	78	114.474			128	4327	9	480.778		184	10517	66	159.348			193	9584	69	138.899		117	7950	63	126.19			132	9639	73	132.041		16	8191	59	138.831			61	5057	59	85.7119		152
94	8289	64	129.516		70	5888	57	103.298			174	4965	49	101.327		157	3055	24	127.292			186	8741	49	178.388		171	11383	62	183.597			110	5419	53	102.245		161	6571	42	156.452			94	5561	64	86.8906		198
65	8098	59	137.254		7	3317	40	82.925			133	6362	57	111.614		166	11010	84	131.071			106	8324	52	160.077		12	7270	23	316.087			195	10347	83	124.663		182	6209	49	126.714			117	6329	63	100.46		106
186	7957	49	162.388		40	4481	18	248.944			60	7705	66	116.742		176	7186	78	92.1282			24	12976	76	170.737		118	8422	64	131.594			6	7930	25	317.2		83	9550	61	156.557			136	11020	86	128.14		108
119	6813	54	126.167		69	6566	66	99.4848			163	3347	25	133.88		106	8081	52	155.404			120	6882	61	112.82		43	5661	62	91.3065			43	10065	62	162.339		64	8789	54	162.759			145	7818	87	89.8621		187
174	6198	49	126.49		10	7121	83	85.7952			70	9267	57	162.579		154	8296	90	92.1778			138	9763	89	109.697		59	4083	44	92.7955			150	20025	103	194.417		138	16296	89	183.101			98	6114	61	100.23		182
137	7998	72	111.083		172	5821	61	95.4262			68	8424	69	122.087		168	10034	78	128.641			158	8963	52	172.365		110	5928	53	111.849			196	9806	75	130.747		180	8989	65	138.292			165	5585	61	91.5574		180
81	3833	32	119.781		88	4971	42	118.357			98	6857	61	112.41		1	6216	23	270.261			160	5948	56	106.214		84	13778	81	170.099			173	8040	31	259.355		139	10423	86	121.198			164	6137	32	191.781		131
120	5330	61	87.377		32	5047	57	88.5439			57	8210	58	141.552		103	6391	61	104.77			183	10295	74	139.122		80	6593	56	117.732			31	15471	70	221.014		111	7823	58	134.879			71	5097	60	84.95		34
90	9304	71	131.042		144	6517	67	97.2687			179	4535	36	125.972		181	11772	70	168.171			168	13741	78	176.167		142	8902	52	171.192			147	10386	100	103.86		53	6770	44	153.864			4	8608	34	253.176		81
181	8760	70	125.143		171	7527	62	121.403			61	7420	59	125.763		17	11243	105	107.076			164	3448	32	107.75		71	9326	60	155.433			52	7169	55	130.345		184	16019	66	242.712			143	6063	39	155.462		39
75	4556	48	94.9167		194	8902	60	148.367			196	9447	75	125.96		199	8060	76	106.053			112	5463	42	130.071		62	13996	76	184.158			156	13159	78	168.705		101	6280	47	133.617			18	8173	79	103.456		19
8	13147	94	139.862		199	6284	76	82.6842			100	5142	49	104.939		92	7203	70	102.9			38	10076	81	124.395		180	6974	65	107.292			124	11381	78	145.91		151	5727	37	154.784			52	9186	55	167.018		10
95	4250	59	72.0339		2	3412	36	94.7778			153	10621	117	90.7778		50	8314	78	106.59			155	7818	96	81.4375		83	10111	61	165.754			187	9815	72	136.319		76	9386	44	213.318			123	5535	52	106.442		183
140	9184	36	255.111		113	5935	58	102.328			33	7356	81	90.8148		20	11540	104	110.962			28	5051	22	229.591		22	7080	58	122.069			153	14796	117	126.462		2	5342	36	148.389			24	7678	76	101.026		186
77	6146	64	96.0312		66	3125	34	91.9118			151	5001	37	135.162		51	5640	58	97.2414			135	7854	73	107.589		109	8066	46	175.348			160	6275	56	112.054		70	9568	57	167.86			109	7029	46	152.804		79
91	2754	31	88.8387		82	5051	42	120.262			58	5390	50	107.8		101	4313	47	91.766			175	6208	71	87.4366		11	10168	85	119.624			164	9177	32	286.781		8	13918	94	148.064			184	8174	66	123.848		169
20	13000	104	125		107	4864	54	90.0741			173	3793	31	122.355		131	5892	70	84.1714			1	5227	23	227.261		121	7084	40	177.1			148	14350	108	132.87		178	5942	31	191.677			26	8795	83	105.964		96
138	16219	89	182.236		16	5319	59	90.1525			23	5757	16	359.812		37	8820	73	120.822			131	10320	70	147.429		73	8681	50	173.62			4	7745	34	227.794		188	12140	70	173.429			36	8064	65	124.062		22
93	9630	74	130.135		43	4493	62	72.4677			144	13081	67	195.239		112	6596	42	157.048			21	8833	93	94.9785		179	7580	36	210.556			149	12114	86	140.86		133	6215	57	109.035			84	9468	81	116.889		82
179	6151	36	170.861		134	6523	74	88.1486			175	9296	71	130.93		171	7479	62	120.629			145	9444	87	108.552		161	5835	42	138.929			54	4352	29	150.069		11	14088	85	165.741			151	4088	37	110.486		129
92	6471	70	92.4429		49	8342	64	130.344			148	11671	108	108.065		164	5422	32	169.438			165	9722	61	159.377		128	2283	9	253.667			191	8504	70	121.486		23	3026	16	189.125			44	9273	65	142.662		193
23	1773	16	110.812		24	9077	76	119.434			16	5730	59	97.1186		146	6777	51	132.882			77	6103	64	95.3594		89	6026	81	74.3951			135	7286	73	99.8082		128	5507	9	611.889			149	9879	86	114.872		101
109	7740	46	168.261		12	1808	23	78.6087			125	8741	89	98.2135		86	9737	53	183.717			108	6297	33	190.818		136	8584	86	99.814			44	11304	65	173.908		42	7637	35	218.2			138	8442	89	94.8539		87
50	11070	78	141.923		25	3794	44	86.2273			149	9891	86	115.012		88	5203	42	123.881			14	10913	93	117.344		196	9532	75	127.093			46	10727	40	268.175		185	10299	74	139.176			118	5801	64	90.6406		90
131	5304	70	75.7714		193	6188	69	89.6812			39	4439	37	119.973		187	9059	72	125.819			130	7897	65	121.492		7	4356	40	108.9			107	6379	54	118.13		115	9548	71	134.479			172	6248	61	102.426		2
114	3357	45	74.6		102	5611	46	121.978			43	5601	62	90.3387		80	5737	56	102.446			35	4087	42	97.3095		159	6169	51	120.961			179	5583	36	155.083		35	5427	42	129.214			67	7046	77	91.5065		49
6	4083	25	163.32		21	9103	93	97.8817			142	11860	52	228.077		64	6864	54	127.111			26	10883	83	131.12		156	9610	78	123.205			181	13447	70	192.1		127	6508	37	175.892			83	6689	61	109.656		139
105	5061	49	103.286		116	8255	61	135.328			159	7045	51	138.137		54	4894	29	168.759			70	11227	57	196.965		78	7158	60	119.3			158	8812	52	169.462		3	9025	44	205.114			78	7297	60	121.617		144
33	8588	81	106.025		64	3816	54	70.6667			2	7257	36	201.583		91	3390	31	109.355			140	5344	36	148.444		153	12305	117	105.171			58	5853	50	117.06		17	11316	105	107.771			158	5316	52	102.231		6
35	7806	42	185.857		173	2597	31	83.7742			110	5748	53	108.453		53	6475	44	147.159			181	9408	70	134.4		169	12005	89	134.888			95	6674	59	113.119		14	13674	93	147.032			91	5121	31	165.194		146
197	8108	120	67.5667		106	6976	52	134.154			25	5118	44	116.318		119	8913	54	165.056			10	10124	83	121.976		95	11151	59	189			10	14732	83	177.494		81	6861	32	214.406			3	4069	44	92.4773		72
58	4941	50	98.82		198	8516	74	115.081			99	3552	34	104.471		41	7680	83	92.5301			157	2875	24	119.792		9	12348	97	127.299			140	5328	36	148		114	5410	45	120.222			190	8503	69	123.232		31
45	6032	66	91.3939		103	5094	61	83.5082			127	3799	37	102.676		134	9507	74	128.473			177	2561	27	94.8519		41	8256	83	99.4699			157	5999	24	249.958		49	8990	64	140.469			113	5551	58	95.7069		177
104	3141	15	209.4		111	5287	58	91.1552			83	7018	61	115.049		87	6709	36	186.361			6	5954	25	238.16		75	6057	48	126.188			112	7510	42	178.81		91	4150	31	133.871			137	6438	72	89.4167		15
97	3701	45	82.2444		79	6236	69	90.3768			183	7519	74	101.608		156	11499	78	147.423			149	10443	86	121.43		102	6138	46	133.435			137	11071	72	153.764		79	11003	69	159.464			20	9791	104	94.1442		93
72	3623	40	90.575		125	7929	89	89.0899			143	4591	39	117.718		66	5397	34	158.735			16	5490	59	93.0508		15	11125	97	114.691			62	11702	76	153.974		80	7345	56	131.161			88	3958	42	94.2381		1
26	8351	83	100.614		101	4731	47	100.66			81	8097	32	253.031		67	6563	77	85.2338			189	9740	87	111.954		30	7909	70	112.986			152	7031	54	130.204		57	9110	58	157.069			179	3327	36	92.4167		58
29	5467	54	101.241		53	4235	44	96.25			45	5992	66	90.7879		116	8121	61	133.131			74	4175	43	97.093		46	4371	40	109.275			141	4626	55	84.1091		72	9763	40	244.075			40	4308	18	239.333		170
28	5172	22	235.091		54	4229	29	145.828			55	8142	46	177		65	7678	59	130.136			96	4650	58	80.1724		200	10707	81	132.185			25	6477	44	147.205		94	8285	64	129.453			188	8935	70	127.643		63
122	5976	66	90.5455		46	5146	40	128.65			30	6336	70	90.5143		155	8901	96	92.7188			86	5404	53	101.962		50	8538	78	109.462			50	10461	78	134.115		146	8696	51	170.51			173	7128	31	229.935		65
15	8480	97	87.4227		160	4511	56	80.5536			26	8236	83	99.2289		72	4484	40	112.1			68	7713	69	111.783		182	5817	49	118.714			85	10399	66	157.561		159	8577	51	168.176			42	3548	35	101.371		192
126	10046	75	133.947		18	6659	79	84.2911			120	7082	61	116.098		3	5722	44	130.045			185	8775	74	118.581		133	4615	57	80.9649			131	10759	70	153.7		194	11591	60	193.183			97	3989	45	88.6444		154
141	6380	55	116		57	4767	58	82.1897			95	5762	59	97.661		19	8563	76	112.671			19	7758	76	102.079		37	9380	73	128.493			87	5802	36	161.167		21	11710	93	125.914			54	3801	29	131.069		75
128	4574	9	508.222		121	4467	40	111.675			158	5259	52	101.135		160	5944	56	106.143			150	15984	103	155.184		69	6164	66	93.3939			40	2892	18	160.667		55	7067	46	153.63			130	5737	65	88.2615		8
178	3865	31	124.677		115	4525	71	63.7324			170	4812	50	96.24		114	4234	45	94.0889			51	9314	58	160.586		3	7259	44	164.977			176	7421	78	95.141		119	7224	54	133.778			167	4691	54	86.8704		100
143	7136	39	182.974		183	8580	74	115.946			111	7005	58	120.776		192	6404	72	88.9444			188	9071	70	129.586		45	6333	66	95.9545			89	14556	81	179.704		120	12551	61	205.754			159	9451	51	185.314		30
192	6238	72	86.6389		37	7091	73	97.137			48	9870	50	197.4		122	6135	66	92.9545			98	5722	61	93.8033		79	6884	69	99.7681			102	6295	46	136.848		84	14433	81	178.185			37	10350	73	141.781		119
98	4826	61	79.1148		62	6491	76	85.4079			71	6042	60	100.7		115	9268	71	130.535			90	10352	71	145.803		101	6082	47	129.404			175	7015	71	98.8028		104	2738	15	182.533			64	3995	54	73.9815		102
63	6463	62	104.242		185	6259	74	84.5811			7	3854	40	96.35		138	11815	89	132.753			85	6625	66	100.379		107	5824	54	107.852			28	6804	22	309.273		68	8676	69	125.739			53	6221	44	141.386		157
59	3037	44	69.0227		1	4488	23	195.13			195	8332	83	100.386		89	7922	81	97.8025			53	3654	44	83.0455		40	2217	18	123.167			34	4050	29	139.655		75	9689	48	201.854			13	10828	113	95.823		45
73	8035	50	160.7		14	7494	93	80.5806			180	6312	65	97.1077		27	4642	45	103.156			151	6096	37	164.757		125	9224	89	103.64			155	8745	96	91.0938		192	10371	72	144.042			128	4374	9	486		178
52	6618	55	120.327		100	4114	49	83.9592			124	10814	78	138.641		31	7771	70	111.014			190	7521	69	109		88	4019	42	95.6905			9	13343	97	137.557		86	8015	53	151.226			103	7506	61	123.049		161
13	14029	113	124.15		118	7342	64	114.719			62	9439	76	124.197		117	6494	63	103.079			31	10639	70	151.986		162	7878	60	131.3			74	5519	43	128.349		113	7103	58	122.466			166	6780	84	80.7143		23
87	4144	36	115.111		163	2191	25	87.64			12	3508	23	152.522		52	5343	55	97.1455			115	5071	71	71.4225		134	7626	74	103.054			134	9485	74	128.176		171	8453	62	136.339			127	3254	37	87.9459		35
71	4906	60	81.7667		150	10324	103	100.233			152	6002	54	111.148		137	5940	72	82.5			60	7161	66	108.5		82	5927	42	141.119			22	7538	58	129.966		32	4831	57	84.7544			56	7215	95	75.9474		111
151	5409	37	146.189		167	5816	54	107.704			139	9180	86	106.744		18	8267	79	104.646			194	11866	60	197.767		174	4874	49	99.4694			145	8364	87	96.1379		7	6284	40	157.1			181	13495	70	192.786		86
127	3672	37	99.2432		68	7940	69	115.072			104	4486	15	299.067		161	4754	42	113.19			198	9126	74	123.324		33	7297	81	90.0864			88	6366	42	151.571		121	9012	40	225.3			70	4763	57	83.5614		194
48	3957	50	79.14		132	8757	73	119.959			140	6248	36	173.556		10	9793	83	117.988			32	8963	57	157.246		94	6597	64	103.078			129	1871	6	311.833		174	5626	49	114.816			33	6995	81	86.358		112
39	6655	37	179.865		4	3733	34	109.794			189	8028	87	92.2759		42	2989	35	85.4			132	7967	73	109.137		67	8531	77	110.792			198	11374	74	153.703		167	6944	54	128.593			11	7338	85	86.3294		77
108	4169	33	126.333		22	7336	58	126.483			73	5340	50	106.8		5	6209	51	121.745			116	7163	61	117.426		199	10292	76	135.421			82	7184	42	171.048		166	11809	84	140.583			28	2211	22	100.5		5
154	7011	90	77.9		164	2861	32	89.4062			79	10600	69	153.623		49	8318	64	129.969			113	5000	58	86.2069		29	7152	54	132.444			199	10622	76	139.763		24	8276	76	108.895			7	3559	40	88.975		126
188	6207	70	88.6714		130	5277	65	81.1846			118	7001	64	109.391		36	4925	65	75.7692			47	8049	62	129.823		56	11502	95	121.074			92	8935	70	127.643		126	11035	75	147.133			62	8434	76	110.974		80
129	2328	6	388		182	4497	49	91.7755			132	7071	73	96.863		9	9453	97	97.4536			66	5312	34	156.235		192	7019	72	97.4861			189	10371	87	119.207		154	8190	90	91			141	7954	55	144.618		66
177	5458	27	202.148		136	9385	86	109.128			130	6145	65	94.5385		69	7861	66	119.106			39	6512	37	176		178	4358	31	140.581			15	10167	97	104.814		30	8128	70	116.114			104	1740	15	116		9
56	7201	95	75.8		27	4962	45	110.267			46	6606	40	165.15		177	4134	27	153.111			5	7196	51	141.098		148	12690	108	117.5			123	6763	52	130.058		41	8101	83	97.6024			196	8678	75	115.707		47
169	5835	89	65.5618		96	4271	58	73.6379			113	6707	58	115.638		121	5219	40	130.475			146	6212	51	121.804		119	5673	54	105.056			142	9892	52	190.231		130	9183	65	141.277			199	10486	76	137.974		73
112	3567	42	84.9286		55	5146	46	111.87			182	7533	49	153.735		59	4554	44	103.5			81	3921	32	122.531		154	8250	90	91.6667			105	6620	49	135.102		27	7041	45	156.467			27	4765	45	105.889		46
11	8539	85	100.459		187	6140	72	85.2778			172	9409	61	154.246		178	3541	31	114.226			191	7759	70	110.843		34	3774	29	130.138			39	5927	37	160.189		33	9416	81	116.247			134	7301	74	98.6622		133
S1	Errors										S2	Errors										S3	Errors										S4	Errors										S5	Errors
Steady					Flicker						Steady					Flicker						Steady					Flicker						Steady					Flicker						Steady					Flicker
Sent#		Length			Sent#		Length				Sent#		Length			Sent#		Length				Sent#		Length			Sent#		Length				Sent#		Length			Sent#		Length				Sent#		Length			Sent#
153		117			47		62				8		94			169		89				23		16									136		86			108		33				51		58			59
76		44			139		86				13		113			38		81															183		74			67		77				147		100			60
34		29			117		63				191		70			47		62															193		69			71		60				124		78			171
83		61			149		86				150		103			188		70															5		51			163		25				50		78			116
					148		108				78		60																				38		81			19		76				156		78			174
					184		66				194		60																				29		54			116		61				38		81			76
					124		78				190		69																				96		58			13		113				148		108			121
					135		73																										109		46			45		66				175		71			132
																																	122		66			197		120				107		54			189
																																												55		46			155
																																												191		70			185
																																												21		93
[truncated: 27 more columns]
